# Supplementary material for: Robust Estimation of Earthquake Magnitude in Indonesia Using PGD Scaling Law from Regional High-Rate GNSS Data
Source: Sensors (Basel). 2025 Jul 1;25(13):4113. doi: 10.3390/s25134113 (PMC12252110; doi:10.3390/s25134113)
Supplement: Supplementary file 1 [file sensors-25-04113-s001.zip]

Archive with 1 entries (1 files):
- sensors-3660350-supplementary.pdf
